# Supplementary material for: A single-center randomized controlled trial observing the safety and efficacy of modified step-up graded Valsalva manoeuver in patients with vasovagal syncope
Source: PLoS One. 2018 Jan 30;13(1):e0191880. doi: 10.1371/journal.pone.0191880 (PMC5790265; doi:10.1371/journal.pone.0191880)
Supplement: S1 Table — Raw data of all baseline characteristics for each patient in three groups. (XLS) [file pone.0191880.s002.xls]

## Sheet: Sheet1
Group	Patient ID	Gender	Age (years)	Wight(Kg)	Hight(m)	BMI	Trauma due to syncope	Duration of syncope (years)	Lifetime number of syncope spells	Number of syncope spells in the previous year	syncope type	Supine systolic blood pressure (mmHg)	Supine diastolic blood pressure (mmHg)	Supine heart rate (bpm)	Hypertension	Heart disease	Diabetes	Hyperlipidemia	CCB	β-blockers	ACEI/ARB	Antidiabetic drugs	Lipid lowering drugs	GOT (U/L)	GPT (U/L)	Cr (umol/L)	Glu (mmol/L)	Hb (g/L)
1	1	0	69	77	1.65	28.2828	0	8	5	2	3	130	80	70	1	0	0	1	1	1	1	0	1	36	26	83.7	7.15	153
1	2	0	66	68	1.62	25.9107	0	10	15	3	3	122	74	77	0	0	0	0	0	0	0	0	0	16	10	76.3	5.6	134
1	3	1	73	71	1.62	27.0538	0	40	25	1	3	140	85	82	0	0	0	1	0	0	0	0	0	15	25	64.5	6.2	124
1	4	0	59	69	1.55	28.7201	0	3	5	3	1	128	78	78	0	0	0	0	0	0	0	0	0	41	42	55.2	4.96	128
1	5	0	62	60	1.54	25.2994	0	1	3	3	1	151	68	70	0	0	0	0	0	0	0	0	0	25	34	109.3	4.44	148
1	6	0	58	69	1.68	24.4473	0	4	3	1	1	138	80	64	0	0	0	0	0	0	0	0	0	12	16	74.1	5.5	139
1	7	0	65	65	1.65	23.8751	0	2	4	3	1	112	72	59	0	0	0	0	0	0	0	0	0	40	23	82.7	5.1	122
1	8	1	58	68	1.65	24.977	0	45	30	2	3	120	75	66	0	0	0	0	0	0	0	0	0	48	30	68.4	5.01	133
1	9	1	63	75	1.68	26.5731	0	5	8	5	3	108	68	66	0	0	1	1	0	0	0	1	1	10	31	61.3	6.5	123
1	10	1	65	60	1.64	22.3081	0	10	8	1	2	98	61	79	0	0	0	0	0	0	0	0	0	13	15	79.6	4.75	111
1	11	1	76	65	1.65	23.8751	1	2	2	3	3	127	75	58	0	0	0	0	0	0	0	0	0	51	23	50.5	4.03	147
1	12	0	63	83	1.76	26.7949	0	5	6	4	3	142	61	61	0	0	0	0	0	0	0	0	0	21	25	71	6.13	121
1	13	1	63	58	1.53	24.7768	0	20	15	6	3	96	59	75	0	0	0	0	0	0	0	0	0	16	29	58.2	6.66	143
1	14	1	58	79	1.7	27.3356	0	4	3	1	3	100	61	59	0	0	0	0	0	0	0	0	0	27	36	106.7	7.5	145
1	15	0	58	76	1.68	26.9274	0	3	8	5	1	132	81	86	0	0	0	0	0	0	0	0	0	22	21	89.5	5.98	136
1	16	1	59	70	1.68	24.8016	1	1	3	3	3	140	78	78	0	0	0	0	0	0	0	0	0	12	16	74.1	5.5	129
1	17	1	62	52	1.52	22.5069	0	20	10	1	3	112	67	67	1	1	0	1	1	1	0	0	1	19	47	64.7	4.81	132
1	18	1	36	62	1.54	26.1427	0	6	9	2	1	138	84	75	0	0	0	0	0	0	0	0	0	17	21	76.7	3.98	103
1	19	0	60	55	1.65	20.202	0	5	3	1	3	151	76	72	0	0	0	0	0	0	0	0	0	13	23	44.1	6.83	121
1	20	0	53	76	1.71	25.9909	0	1	3	3	3	134	73	74	0	0	0	1	0	0	0	0	1	41	55	51.6	5.07	101
1	21	0	25	63	1.69	22.0581	0	10	9	5	3	108	69	71	0	0	0	0	0	0	0	0	0	14	26	67.7	4.69	124
1	22	1	66	82	1.73	27.3982	0	20	5	1	1	102	69	75	0	0	0	0	0	0	0	0	0	33	37	22.4	4.71	113
1	23	0	36	63	1.65	23.1405	0	13	3	1	3	112	63	62	1	0	0	0	0	0	1	0	0	37	33	79.5	5.62	144
1	24	1	62	58	1.62	22.1003	1	5	4	3	1	106	62	68	0	0	0	0	0	0	0	0	0	18	16	56.2	5.77	134
1	25	0	53	65	1.52	28.1337	0	12	5	2	2	108	61	70	1	1	0	1	1	1	1	0	1	27	6	76.7	4.9	121
1	26	0	26	55	1.62	20.9572	0	8	6	1	3	137	56	87	0	0	0	0	0	0	0	0	0	15	33	81.9	5.06	100
1	27	0	61	65	1.63	24.4646	0	14	6	2	3	153	76	74	0	1	1	1	0	1	0	1	1	18	17	51.8	6.15	116
1	28	1	22	60	1.59	23.7332	1	20	3	1	1	136	73	78	0	0	0	0	0	0	0	0	0	16	24	69.3	6.56	138
1	29	0	47	53	1.58	21.2306	0	10	5	2	1	102	63	58	0	0	0	0	0	0	0	0	0	32	29	77.4	5.72	131
1	30	0	30	50	1.56	20.5457	0	8	5	1	3	122	65	56	0	0	0	0	0	0	0	0	0	53	27	51.5	4.01	115
1	31	0	45	47	1.65	17.2635	0	5	3	2	3	102	73	63	0	0	0	0	0	0	0	0	0	16	61	66.4	3.95	134
2	1	0	69	53	1.56	21.7784	0	1	3	3	3	114	79	87	0	0	0	0	0	0	0	0	0	39	47	73.6	5.74	138
2	2	0	66	65	1.64	24.1672	0	10	20	5	3	114	56	65	0	0	0	1	0	0	0	0	1	44	36	69.3	6.56	125
2	3	1	73	75	1.7	25.9516	1	2	5	4	2	109	66	73	0	0	0	0	0	0	0	0	0	18	20	99.1	5.44	129
2	4	0	59	63	1.6	24.6094	0	11	8	1	1	153	64	89	0	0	0	0	0	0	0	0	0	12	18	86.7	6.15	132
2	5	0	78	49	1.58	19.6283	0	16	11	4	3	134	84	66	0	0	0	0	0	0	0	0	0	19	21	57.2	5.26	140
2	6	0	58	52	1.55	21.6441	0	6	4	1	1	128	74	75	0	0	0	0	0	0	0	0	0	44	32	46.9	4.2	116
2	7	0	65	63	1.54	26.5643	1	5	3	1	1	141	80	72	0	0	0	0	0	0	0	0	0	16	13	51.8	4.46	137
2	8	1	58	71	1.69	24.8591	0	10	8	3	3	137	84	88	0	0	0	0	0	0	0	0	0	23	40	86.9	6.06	126
2	9	1	72	69	1.65	25.3444	0	11	8	4	3	128	79	81	1	0	0	0	1	0	1	0	1	33	38	84.1	5.26	148
2	10	1	73	63	1.67	22.5896	0	6	4	1	3	96	79	70	0	0	0	1	0	0	0	0	0	41	35	77.8	5.41	121
2	11	1	65	78	1.71	26.6749	0	11	20	6	1	134	84	81	0	0	0	0	0	0	0	0	0	14	22	82.5	4.85	154
2	12	0	76	69	1.63	25.9701	0	16	11	4	1	130	66	61	0	0	0	0	0	0	0	0	0	25	33	68.4	5.31	126
2	13	1	63	66	1.69	23.1084	0	5	3	1	3	122	68	69	0	0	0	0	0	0	0	0	0	53	10	66.3	5.76	133
2	14	0	63	81	1.76	26.1493	0	2	3	2	3	109	79	84	0	0	0	0	0	0	0	0	0	24	18	79.6	5.95	109
2	15	0	58	61	1.53	26.0584	0	4	3	1	3	136	69	72	0	0	0	0	0	0	0	0	0	63	12	52.5	5.78	118
2	16	1	68	73	1.7	25.2595	0	3	3	1	1	122	76	67	0	0	0	0	0	0	0	0	0	36	32	78.9	5.13	121
2	17	1	59	64	1.68	22.6757	0	5	4	1	1	121	79	90	1	1	0	1	0	1	1	0	1	39	46	58.2	7.06	143
2	18	1	76	61	1.68	21.6128	0	10	5	2	3	109	75	85	0	0	0	0	0	0	0	0	0	31	28	102.6	4.85	138
2	19	0	36	55	1.56	22.6003	0	15	5	1	3	110	72	72	0	0	0	0	0	0	0	0	0	27	30	89.5	4.98	122
2	20	0	70	60	1.5	26.6667	0	20	3	1	3	141	69	80	0	0	0	0	0	0	0	0	0	16	20	74.8	5.56	118
2	21	0	53	66	1.54	27.8293	0	8	4	2	1	122	80	70	0	0	0	0	0	0	0	0	0	22	13	54.4	4.41	110
2	22	1	65	68	1.73	22.7204	0	10	5	1	3	96	74	77	0	0	0	0	0	0	0	0	0	26	18	76.1	3.98	152
2	23	0	66	73	1.69	25.5593	1	7	4	1	3	105	74	60	0	0	0	0	0	0	0	0	0	17	15	84.6	4.83	109
2	24	1	56	67	1.76	21.6296	0	15	7	3	3	118	66	88	0	1	1	1	1	1	0	1	1	25	17	49.2	5.72	127
2	25	0	62	65	1.61	25.0762	0	20	8	2	3	154	99	78	1	0	0	0	0	0	0	0	0	22	19	63.7	4.29	134
2	26	0	26	59	1.64	21.9363	0	25	15	3	1	116	67	64	0	0	0	0	0	0	0	0	0	18	27	55.4	4.21	146
2	27	0	22	49	1.63	18.4425	1	10	4	1	3	118	69	56	0	0	0	0	0	0	0	0	0	13	15	79.3	6.42	138
2	28	1	30	54	1.6	21.0938	0	12	6	1	1	116	69	63	0	0	0	0	0	0	0	0	0	26	31	86.2	5.57	141
2	29	0	63	65	1.56	26.7094	0	9	4	2	1	108	68	66	0	0	0	1	0	0	0	0	1	38	50	41.8	5.08	113
2	30	0	21	50	1.65	18.3655	0	10	3	1	1	98	61	79	0	0	0	0	0	0	0	0	0	12	14	52.1	5.15	126
2	31	0	74	73	1.68	25.97	0	7	3	2	3	127	75	58	1	0	0	0	1	0	1	0	0	23	28	66.9	4.76	143
2	32	0	47	59	1.57	24.05	0	5	5	3	3	142	61	61	0	0	0	0	0	0	0	0	0	31	32	80.4	5.99	129
2	33	1	69	57	1.72	19.51	1	10	8	1	3	96	59	75	1	1	0	1	0	1	1	0	1	50	41	91.3	4.43	135
2	34	1	28	70	1.63	26.37	0	2	6	1	3	100	61	79	0	0	0	0	0	0	0	0	0	26	18	59.7	4.81	119
3	1	0	66	63	1.62	24.0055	0	0	0	0		110	70	76	0	0	0	0	0	0	0	0	0	14	17	83.7	6.13	129
3	2	0	36	58	1.6	22.6562	0	0	0	0		125	78	84	0	0	0	0	0	0	0	0	0	20	8	45.5	5.12	145
3	3	0	18	73	1.74	24.1115	0	0	0	0		100	66	65	0	0	0	0	0	0	0	0	0	16	15	70.9	4.65	138
3	4	1	47	64	1.59	25.3155	0	0	0	0		98	65	82	0	0	0	0	0	0	0	0	0	38	32	57.2	5.61	122
3	5	1	69	62	1.65	22.7732	0	0	0	0		134	72	74	0	0	0	0	0	0	0	0	0	15	12	64.5	5.38	119
3	6	1	63	50	1.51	21.9289	0	0	0	0		125	68	66	0	0	0	0	0	0	0	0	0	20	20	36.1	5.27	146
3	7	0	33	67	1.67	24.0238	0	0	0	0		136	82	64	0	0	0	0	0	0	0	0	0	32	18	85.2	6.04	154
3	8	1	48	81	1.7	28.0277	0	0	0	0		95	65	72	0	0	0	0	0	0	0	0	0	25	35	68.5	5.24	137
3	9	0	56	79	1.73	26.3958	0	0	0	0		100	65	78	0	0	0	0	0	0	0	0	0	40	56	61.5	4.45	132
3	10	0	62	66	1.67	23.6652	0	0	0	0		100	70	84	0	0	0	0	0	0	0	0	0	18	14	82.3	5.22	140
3	11	0	64	87	1.72	29.4078	0	0	0	0		120	72	60	0	0	0	0	0	0	0	0	0	12	40	72.7	4.58	136
3	12	1	67	66	1.65	24.2424	0	0	0	0		124	68	68	0	0	0	0	0	0	0	0	0	23	27	79.5	4.14	132
3	13	1	19	85	1.72	28.7317	0	0	0	0		115	77	58	0	0	0	0	0	0	0	0	0	35	37	48.2	3.97	116
3	14	1	65	73	1.58	29.2421	0	0	0	0		108	66	90	0	0	0	0	0	0	0	0	0	50	25	50.8	4.03	127
3	15	0	57	57	1.54	24.0344	0	0	0	0		120	65	84	0	0	0	0	0	0	0	0	0	24	24	72.8	5.18	120
3	16	0	64	75	1.7	25.9516	0	0	0	0		128	64	70	0	0	0	0	0	0	0	0	0	11	16	86	6.23	126
3	17	0	38	71	1.68	25.1559	0	0	0	0		135	70	66	0	0	0	0	0	0	0	0	0	55	49	52.4	5.55	128
3	18	0	69	66	1.65	24.2424	0	0	0	0		134	76	74	0	0	0	0	0	0	0	0	0	38	46	48.2	4.29	145
3	19	0	71	55	1.69	19.257	0	0	0	0		122	70	72	0	0	0	0	0	0	0	0	0	14	21	40.9	4.38	139
3	20	0	64	63	1.55	26.2227	0	0	0	0		130	82	80	0	0	0	0	0	0	0	0	0	33	27	56.3	5.48	146
3	21	0	34	70	1.64	26.0262	0	0	0	0		110	64	88	0	0	0	0	0	0	0	0	0	37	30	81.6	5.17	143
3	22	1	76	83	1.72	28.0557	0	0	0	0		108	60	82	0	0	0	0	0	0	0	0	0	29	23	59.5	5.79	132
3	23	1	61	69	1.63	25.9701	0	0	0	0		112	76	80	0	0	0	0	0	0	0	0	0	43	59	72.3	4.52	122
3	24	0	71	51	1.57	20.6905	0	0	0	0		132	82	70	0	0	0	0	0	0	0	0	0	18	26	74.1	4.32	140
3	25	1	25	70	1.62	26.6728	0	0	0	0		135	76	65	0	0	0	0	0	0	0	0	0	15	21	83.2	4.94	137
3	26	1	68	64	1.61	24.6904	0	0	0	0		130	72	58	0	0	0	0	0	0	0	0	0	34	27	60.7	3.98	110
3	27	0	79	56	1.57	22.719	0	0	0	0		128	65	62	0	0	0	0	0	0	0	0	0	28	21	58.6	6.27	121
3	28	0	75	64	1.6	25	0	0	0	0		96	59	56	0	0	0	0	0	0	0	0	0	48	56	49.9	5.67	136
3	29	1	42	62	1.61	23.9188	0	0	0	0		122	75	74	0	0	0	0	0	0	0	0	0	63	36	55.7	5.83	109
3	30	1	77	54	1.65	19.8347	0	0	0	0		100	60	72	0	0	0	0	0	0	0	0	0	46	41	77.2	4.76	142
Group1:MVM group，Group2:NVM group
HUTT 1:positive 0:negative
Gender 1:positive 0:negative
Trauma due to syncope 1:yes 0:no
Disease history 1:yes 0:no
Medications 1:yes 0:no
syncope type 1:vasodepressor 2: cardio-inhibitory 3: mixed syncope.
