# Supplementary material for: A single-center randomized controlled trial observing the safety and efficacy of modified step-up graded Valsalva manoeuver in patients with vasovagal syncope
Source: PLoS One. 2018 Jan 30;13(1):e0191880. doi: 10.1371/journal.pone.0191880 (PMC5790265; doi:10.1371/journal.pone.0191880)
Supplement: S2 Table — The raw data of HUTT for each patient in NVM and MVM groups at baseline and after 30 days treatment. (XLS) [file pone.0191880.s003.xls]

## Sheet: Sheet 1
Group	Patient ID	HUTT at baseline	Type of HUTT positive at baseline	HUTT after treatment
1	1	1	2	0
1	2	1	2	0
1	3	1	2	0
1	4	1	2	0
1	5	1	2	0
1	6	1	2	0
1	7	1	1	1
1	8	1	1	0
1	9	1	2	0
1	10	1	2	1
1	11	1	2	0
1	12	1	2	0
1	13	1	2	0
1	14	1	2	0
1	15	1	2	0
1	16	1	2	0
1	17	1	2	0
1	18	1	2	0
1	19	1	2	0
1	20	1	2	0
1	21	1	2	0
1	22	1	2	0
1	23	1	2	0
1	24	1	2	0
1	25	1	2	0
1	26	1	2	0
1	27	1	2	0
1	28	1	2	0
1	29	1	1	1
1	30	1	2	0
1	31	1	2	0
2	1	1	2	1
2	2	1	2	0
2	3	1	1	1
2	4	1	2	1
2	5	1	2	1
2	6	1	1	1
2	7	1	2	0
2	8	1	2	1
2	9	1	2	1
2	10	1	2	0
2	11	1	2	1
2	12	1	2	1
2	13	1	2	1
2	14	1	2	0
2	15	1	2	1
2	16	1	2	1
2	17	1	2	1
2	18	1	2	1
2	19	1	2	1
2	20	1	2	0
2	21	1	2	1
2	22	1	2	1
2	23	1	2	1
2	24	1	2	1
2	25	1	1	1
2	26	1	2	1
2	27	1	2	1
2	28	1	2	1
2	29	1	2	1
2	30	1	2	0
2	31	1	2	0
2	32	1	2	1
2	33	1	2	1
2	34	1	2	1
Group 1:MVM group, 2:NVM group
HUTT 1:positive, 0:negative
Type of HUTT positive at baseline 1: Conventional, 2: Provocative (nitroglycerin)
