# Supplementary material for: A single-center randomized controlled trial observing the safety and efficacy of modified step-up graded Valsalva manoeuver in patients with vasovagal syncope
Source: PLoS One. 2018 Jan 30;13(1):e0191880. doi: 10.1371/journal.pone.0191880 (PMC5790265; doi:10.1371/journal.pone.0191880)
Supplement: S3 Table — The raw data of recurrent syncope incidence for each patient in NVM and MVM groups during 12 months follow-up. (XLS) [file pone.0191880.s004.xls]

## Sheet: Sheet 1
Group	Patient ID	Incidence of recurrent syncope	Time(month)
1	1	0
1	2	0
1	3	0
1	4	0
1	5	0
1	6	0
1	7	1	7
1	8	0
1	9	0
1	10	1	11
1	11	0
1	12	0
1	13	0
1	14	0
1	15	0
1	16	0
1	17	0
1	18	0
1	19	0
1	20	0
1	21	0
1	22	0
1	23	0
1	24	0
1	25	0
1	26	0
1	27	0
1	28	0
1	29	0
1	30	0
1	31	0
2	1	1	6
2	2	0
2	3	1	3
2	4	0
2	5	1	5
2	6	1	1
2	7	0
2	8	0
2	9	1	3
2	10	0
2	11	1	8
2	12	0
2	13	0
2	14	0
2	15	0
2	16	1	7
2	17	1	10
2	18	0
2	19	0
2	20	1	2
2	21	1	1
2	22	1	2
2	23	0
2	24	1	3
2	25	0
2	26	0
2	27	0
2	28	0
2	29	1	12
2	30	0
2	31	0
2	32	0
2	33	1	3
2	34	0
Group1:MVM group，Group2:NVM group
Incidence of recurrent syncope 1:yes 0:no
Time(month): Time to recurrent syncope
