# Supplementary material for: A single-center randomized controlled trial observing the safety and efficacy of modified step-up graded Valsalva manoeuver in patients with vasovagal syncope
Source: PLoS One. 2018 Jan 30;13(1):e0191880. doi: 10.1371/journal.pone.0191880 (PMC5790265; doi:10.1371/journal.pone.0191880)
Supplement: S4 Table — HRV raw data of each patient in three groups at baseline and after 30 days treatment. (XLS) [file pone.0191880.s005.xls]

## Sheet: Sheet 1
Group	Patient ID	SDNN before treatment	SDNN after treatment	SDANN before treatment	SDANN after treatment	RMSSD before treatment	RMSSD after treatment	PNN50 before treatment	PNN50 after treatment	HF before treatment	HF after treatment	LF before treatment	LF after treatment	LFHF before treatment	LFHF after treatment	Average NN before treatment	Average NN after treatment
1	1	145	150	126	133	21	30	22	17.5	11.84	16.56	25.2192	28.98	2.13	1.75	864	858
1	2	143	184	122	179	37	52	12	7.1	13.06	15.13	18.1534	22.3924	1.39	1.48	776	777
1	3	95	138	84	117	19	36	5	12.4	15.21	13.66	19.4688	20.7632	1.28	1.52	723	729
1	4	120	109	99	97	38	24	9.7	16.5	10.05	13.11	13.3665	21.5004	1.33	1.64	778	782
1	5	145	160	123	127	36	41	13.4	8.3	14.52	13.07	21.3444	25.4865	1.47	1.95	859	865
1	6	124	141	103	107	35	24	13.2	14.8	11.58	12.94	13.5486	19.2806	1.17	1.49	940	933
1	7	140	115	90	97	25	49	12	17.5	12.2	13.59	18.544	24.8697	1.52	1.83	1011	1019
1	8	116	142	101	111	36	29	7	15	13.08	13.05	16.6116	18.009	1.27	1.38	916	926
1	9	78	115	66	108	21	39	21.2	11	11.11	12.93	17.776	19.0071	1.6	1.47	917	918
1	10	146	106	123	94	37	19	6.1	9.9	18.32	14.51	20.152	20.314	1.1	1.4	764	961
1	11	100	111	90	96	38	17	8.5	12.8	11.95	14.43	10.516	16.5945	0.88	1.15	1045	1032
1	12	127	171	86	110	24	23	13.3	15	11.03	13.7	15.7729	21.646	1.43	1.58	977	965
1	13	95	138	90	100	12	40	13.2	17.8	12.44	13.06	17.1672	21.9408	1.38	1.68	789	978
1	14	119	187	97	162	36	10	12.4	14.7	8.26	12.47	6.3602	18.0815	0.77	1.45	1022	1014
1	15	116	201	85	121	37	45	11.6	17.1	12.02	12.53	17.5492	20.1733	1.46	1.61	695	698
1	16	104	111	85	98	29	24	16.6	13.5	11.4	13.04	15.846	19.4296	1.39	1.49	773	777
1	17	120	109	111	97	38	24	9.9	7.3	12.63	13.09	13.3878	28.0126	1.06	2.14	902	911
1	18	145	160	126	127	36	33	13.2	19.7	14.15	13.43	20.5175	32.9035	1.45	2.45	805	812
1	19	113	142	100	118	39	65	11.2	11.6	12.88	18.89	17.7744	31.5463	1.38	1.67	837	836
1	20	90	107	83	67	28	47	12.3	13.5	13.45	14.3	17.754	17.303	1.32	1.21	814	813
1	21	167	185	142	168	45	76	13.6	15.1	16.56	12.59	25.9992	23.7951	1.57	1.89	855	856
1	22	143	173	132	141	52	89	17.3	13.5	15.05	7.97	26.3375	17.2949	1.75	2.17	806	812
1	23	131	123	121	116	86	43	10	11.2	9.46	12.01	15.5144	25.221	1.64	2.1	956	963
1	24	115	121	113	119	18	20	12.5	9.4	6.9	12.76	9.453	22.2024	1.37	1.74	887	884
1	25	104	118	87	106	60	26	4.6	6.7	11.72	9.48	9.7276	18.5808	0.83	1.96	861	872
1	26	117	150	105	139	25	67	10.8	13.9	13.53	13.05	26.6541	25.578	1.97	1.96	688	697
1	27	81	132	66	114	54	38	11.4	10.3	11.18	10.07	15.7638	10.9763	1.41	1.09	805	816
1	28	115	144	92	103	22	31	12.9	13.6	14.45	14.02	16.3285	24.1144	1.13	1.72	767	773
1	29	163	73	132	64	35	67	10.7	12.7	11.65	11.91	18.2905	19.6515	1.57	1.65	1031	1046
1	30	137	135	113	126	85	28	18.8	16.2	14.59	12.79	9.0458	14.9643	0.62	1.17	1066	1052
1	31	104	109	94	93	24	47	14.4	14.9	13.15	13.93	15.5138	22.5666	1.18	1.62	948	943
2	1	112	128	95	107	31	46	6.6	11.8	13.07	11.65	14.9044	13.2853	1.14	1.14	695	699
2	2	110	135	94	109	38	33	10.3	9.6	12.76	12.56	26.0288	12.6845	2.04	1.01	926	925
2	3	97	121	86	100	24	30	8.4	10.7	14.36	13.31	22.8356	14.5048	1.59	1.09	818	816
2	4	114	123	107	114	43	28	16	15	13.09	12.96	17.2843	18.7891	1.32	1.45	679	671
2	5	92	105	73	91	60	25	17.8	8.4	14.06	10.19	16.4553	13.2418	1.17	1.3	913	904
2	6	80	95	59	61	36	65	13.2	14.3	7.27	15.61	8.7276	23.7266	1.2	1.52	808	821
2	7	114	133	102	119	41	36	14.7	8.5	10.27	14.75	13.143	16.6728	1.28	1.13	835	849
2	8	142	125	126	114	22	67	9.9	15	8.62	8.28	15.1687	9.85391	1.76	1.19	674	671
2	9	143	127	99	112	82	57	10.5	8.6	12.78	12.19	14.8292	17.553	1.16	1.44	732	733
2	10	124	150	100	133	24	38	13.6	11.5	18.17	13.65	28.1647	18.155	1.55	1.33	855	848
2	11	106	100	92	84	40	44	11.1	10.4	6.6	11.14	10.0372	12.9192	1.52	1.16	733	721
2	12	119	132	101	106	36	43	12.7	13.2	12.21	14.45	12.5711	28.3204	1.03	1.96	989	998
2	13	118	114	115	98	38	26	10.7	18.9	10.93	9.16	16.9463	12.0854	1.55	1.32	881	876
2	14	112	157	92	100	22	47	12.3	10.4	11.62	17.59	11.9655	27.4398	1.03	1.56	710	709
2	15	133	124	114	109	51	49	7.1	11.6	11.01	11.68	12.2265	15.6499	1.11	1.34	826	822
2	16	129	138	121	118	34	55	14.6	12.3	8.86	6.33	10.1906	8.73954	1.15	1.38	889	896
2	17	132	123	109	114	50	42	19.6	18.1	11.14	16.58	12.029	21.2204	1.08	1.28	665	669
2	18	117	131	104	96	48	47	11	13.3	11.06	11.99	13.4956	15.1031	1.22	1.26	717	718
2	19	128	162	103	112	50	31	12.2	15.6	12.74	11.45	15.9291	16.2542	1.25	1.42	832	843
2	20	169	140	110	103	26	27	9.9	13.9	18.62	18.16	41.3293	34.316	2.22	1.89	753	745
2	21	125	110	147	95	30	45	7.7	10.4	12.42	15.86	12.0461	20.1362	0.97	1.27	854	856
2	22	134	109	119	96	21	19	14.8	10.2	17.06	16.89	26.4498	21.7912	1.55	1.29	781	785
2	23	105	103	102	94	27	18	12.3	15.2	12.49	12.11	12.8637	15.2546	1.03	1.26	1002	999
2	24	115	122	93	90	13	15	8.2	13.4	7.79	12.81	8.80665	15.6304	1.13	1.22	684	677
2	25	108	119	97	105	47	40	13.4	14.1	12.58	11.78	15.9774	17.0868	1.27	1.45	763	765
2	26	143	130	95	104	33	43	12	11.2	12.71	14.86	18.9439	18.4294	1.49	1.24	951	947
2	27	116	124	112	110	60	51	24.5	17.3	18.81	18.86	21.8175	32.2482	1.16	1.71	1065	1053
2	28	130	128	99	102	31	24	14.9	14.7	15.99	15.63	19.6646	20.6316	1.23	1.32	940	944
2	29	105	128	75	102	15	39	12.3	12.7	15.68	14.49	20.5357	22.5969	1.31	1.56	921	914
2	30	116	113	94	99	42	46	11.9	13.1	14.84	16.01	14.6931	23.6989	0.99	1.48	761	763
2	31	108	124	89	110	37	33	12.4	14.6	12.71	10.16	18.0482	12.5984	1.42	1.24	1023	1035
2	32	140	111	122	97	53	41	14	12.7	14.24	13.86	16.2336	18.1566	1.14	1.31	980	987
2	33	113	145	103	121	30	36	17.1	15.5	13.99	15.13	15.1092	20.4255	1.08	1.35	802	815
2	34	131	115	110	99	29	44	15.3	13.6	12.68	14.32	18.2592	20.9072	1.44	1.46	762	770
3	1	158	147	129	123	41	36	19.4	15.4	13.92	11.41	22.1328	23.7328	1.59	2.08	785	769
3	2	144	159	108	135	48	40	21.7	14.5	7.72	12.29	17.8332	26.5464	2.31	2.16	711	716
3	3	143	156	107	129	54	47	9.9	13.8	17.13	17.83	30.1488	27.6365	1.76	1.55	932	937
3	4	147	181	108	157	39	52	18.1	11.8	11.33	13.07	21.4137	19.3436	1.89	1.48	729	725
3	5	140	95	123	66	36	39	12.7	24.1	17.3	15.43	34.946	23.6079	2.02	1.53	814	808
3	6	183	168	138	113	67	40	14.6	5.8	19.62	14.97	18.639	20.0598	0.95	1.34	906	899
3	7	143	135	134	112	33	49	12.6	12.5	6.89	13.24	13.2288	21.9784	1.92	1.66	936	944
3	8	129	124	103	104	39	35	19.1	12.8	12.17	10.57	21.4192	18.8146	1.76	1.78	835	827
3	9	165	137	139	116	23	67	25.4	15.4	13.29	14.12	26.0484	25.5572	1.96	1.81	769	779
3	10	217	139	125	121	58	54	13.3	19.3	10.5	12.83	18.585	27.0713	1.77	2.11	713	715
3	11	99	83	90	77	26	28	16.5	17.4	15.3	7.8	21.879	12.246	1.43	1.57	998	1004
3	12	144	177	101	134	51	33	9.2	13.2	11.86	16.76	16.4854	23.9668	1.39	1.43	886	891
3	13	87	136	79	98	37	25	15.1	13.6	13.52	14.59	28.5272	22.4686	2.11	1.54	1027	1042
3	14	147	145	132	126	19	41	10.3	20.9	12.57	8.89	24.6372	15.9131	1.96	1.79	673	679
3	15	86	138	75	81	36	47	16.5	10.4	13.65	15.31	18.018	20.0561	1.32	1.31	712	725
3	16	201	144	123	121	48	32	13.3	16.8	17.49	21.41	33.7557	30.4022	1.93	1.42	854	865
3	17	111	107	108	93	19	21	16.7	12.1	5.74	14.31	10.045	23.8977	1.75	1.67	909	915
3	18	173	119	136	120	17	25	8.5	13.3	13.12	12.29	19.8112	17.8205	1.51	1.45	814	822
3	19	124	148	100	123	62	49	9.9	12.9	11.22	18.35	13.6884	18.5335	1.22	1.01	827	838
3	20	119	136	108	116	71	30	10.4	11.8	10.68	10.39	15.5928	15.3772	1.46	1.48	746	761
3	21	123	133	113	95	15	21	7.8	19.4	14.98	18.35	20.223	23.121	1.35	1.26	675	683
3	22	135	116	113	99	43	37	16.4	12.5	12.63	15.74	19.3239	26.1284	1.53	1.66	730	731
3	23	138	129	106	105	39	34	11.2	10.2	15.48	11.54	21.5172	16.156	1.39	1.4	746	743
3	24	164	148	160	124	32	23	10.3	14.3	10.2	12.88	16.014	20.9944	1.57	1.63	855	862
3	25	139	132	125	127	48	32	14.7	22.8	14.18	14.45	20.1356	20.0855	1.42	1.39	912	914
3	26	128	135	109	110	23	38	15.2	16.5	9.41	12.57	14.8678	20.9919	1.58	1.67	1025	1032
3	27	145	150	127	133	21	46	10.5	8	13.67	16.7	17.2242	17.368	1.26	1.04	961	966
3	28	157	132	132	115	49	42	9.3	8.4	12.78	15.96	18.2754	21.0672	1.43	1.32	1066	1045
3	29	142	156	137	132	45	44	7.4	5.1	11.97	10.44	17.5959	16.2864	1.47	1.56	804	811
3	30	139	137	123	107	61	37	8.1	6.2	20.7	11.66	30.222	15.3912	1.46	1.32	829	823
Group1:MVM group，Group2:NVM group, Group3: Controlgroup
